# Supplementary material for: DNA Adductomics for the Biological Effect Assessment of Contaminant Exposure in Marine Sediments
Source: Environ Sci Technol. 2023 Jun 21;57(29):10591–603. doi: 10.1021/acs.est.3c00499 (PMC10373492; doi:10.1021/acs.est.3c00499)
Supplement: Supplementary file 2 — es3c00499_si_002.xlsx [file es3c00499_si_002.xlsx]

## Sheet: SMa_1
Station	Phe	Ant	Flu	Pyr	BaA	Chr	BbF	BkF	BaP	BghiP	Ind	LmPAH	HmPAH	sumPAH	As	Cd	Co	Cr	Cu	Hg	Ni	Pb	V	Zn	sumM	StatusPAH	PLI	Status
Bråviken8	24.8	4.2	61.4	42.3	27.8	36.3	72.2	32.1	40	82.5	86.9	200.8	309.8	510.6	10	0.3	15	56	39	0.1	37	44	63	178	442.4	1	1.6	1
57	4000	1800	9000	6600	6400	8900	7500	2900	4100	4200	3200	27100	31500	58600	27	0.9	9.6	36	59	2.6	40	45	50	127	397.1	1	2.7	1
Ku64	1	0.1	2.1	1.1	0.6	1	2.2	0.8	0.9	2.2	2.4	6.4	8.1	14.5	8.1	0.1	4.2	9.8	7.1	0	8.1	7.9	15.3	34	94.7	0	0.4	0
Bråviken6	15	6.6	30	23	30	21	29	13	18	38	30	97	156.6	253.6	9.3	0.2	15	54	32	0.2	34	25	59	147	375.6	0	1.4	1
Gryt3	14.1	2.6	41.7	27.8	18.4	20.8	31.9	14.6	21.6	35.4	37.9	115.5	151.3	266.8	1.4	0.1	3.6	15.4	11.1	0	9.9	12.5	17.6	43.1	114.7	0	0.4	0
St.Anna6	22.1	4.9	71.5	43.7	34.7	32.2	110	44.3	52	150	170	247.3	488.1	735.3	5.3	0.4	10.9	54.1	45.2	0.1	34.7	41.2	55.8	161	408.7	1	1.5	1
Gr Utsjö	5.5	1.1	16.9	9.9	4.8	7.2	25.7	10.6	10.8	30.7	34.1	58	99.4	157.4	5.1	0.2	9.9	34	24	0	23	14	38	83	231.2	0	0.8	0
6019	0.7	0.1	1.7	1	0.8	1	2	0.8	1	2.3	2.5	5.4	8.4	13.8	3.3	0	4	22.8	4.5	0	11.7	8.1	25.4	30	109.8	0	0.4	0
Norrsundet	150	24	220	180	49	63	76	33	52	97	79	626	397	1023	6.5	0.4	4.9	20	19	0.1	13	12	20	66	161.9	1	0.8	1
6022	12.9	2.9	44.8	25.7	19.7	19.9	51.2	22	26.2	61.1	66.6	134.6	218.5	353.1	6.3	0.3	13.1	55.3	35.7	0.1	31.2	30.8	62.5	125	360.3	1	1.3	1
6025	14.7	0.1	34	51.3	44.1	44.9	119.9	59.4	42.5	25.3	32.9	219.9	249.1	469	7.7	0.4	14.7	68.9	38.8	0.1	37.4	34	78.4	164	444.5	1	1.7	1
US5	19	0.1	26	35	20	32	0.2	94	33	55	80	80.2	314.1	394.3	74	0.2	21	85	40	0.1	46	38	110	180	594.3	1	2	1
SU4	62	0.1	91	140	76	110	280	180	97	42	52	573	557.1	1130.1	66	0.3	19	74	40	0.1	44	37	99	160	539.4	1	2	1
58	4300	1000	11000	7800	6500	11000	11000	4500	6500	7600	6000	34100	43100	77200	19	0.4	11	38	54	1.1	38	42	47	131	381.5	1	2.2	1
N4-1	2.7	0.4	5.2	3.4	2.2	3.8	8	3.2	3.2	8.7	10.5	19.3	31.9	51.2	11.6	0.2	15	29.4	10.5	0	23.3	13.1	39.5	60.2	202.8	0	0.8	0
G11	2	0.3	4.7	2.3	1.9	4.5	16.9	6.5	4	16	22.3	25.8	55.5	81.4	6.1	0.2	13.5	52.5	30	0	32.1	18.9	66.1	108	327.4	0	1	0
G10	4.6	0.6	7.5	5	3.3	4.4	7.8	3.2	4.1	8.7	9.6	24.9	33.9	58.8	9.8	0.1	7	19.8	8.3	0	10.5	9.2	28	55.6	148.4	0	0.5	0
6004	4.4	0.1	7.6	10	8.6	6.5	16.7	8	5.2	6.3	6	38.7	40.7	79.4	6.1	0.2	11.5	45.8	28.1	0.1	26.1	16.8	52.5	85.7	272.9	0	1	0
Gryt1	2.1	0.4	6.4	4.3	2.8	3.3	9.6	3.9	4.9	12.5	13.5	22.5	41.2	63.7	2.7	0.1	5.6	22.1	13.6	0	13.8	12.7	29	52.1	151.8	0	0.5	0
