# Supplementary material for: DNA Adductomics for the Biological Effect Assessment of Contaminant Exposure in Marine Sediments
Source: Environ Sci Technol. 2023 Jun 21;57(29):10591–603. doi: 10.1021/acs.est.3c00499 (PMC10373492; doi:10.1021/acs.est.3c00499)
Supplement: Supplementary file 3 — es3c00499_si_003.xlsx [file es3c00499_si_003.xlsx]

## Sheet: SMa_2
Adduct	MS1_mz	MS2_mz	mz_diff	MS1_time	MS2_time	MS1_int	MS2_int	MS1_Area	MS2_Area	DIA	nLoss_err
L105	254.108	138.062	116.046	6.70157	6.73483	130307	75049.3	323737	168698	255	3.94005
L107	254.115	138.069	116.046	6.78877	6.73483	344606	83108.3	856094	193935	255	3.9242
L114	258.095	142.048	116.047	3.33197	3.3655	622990	1507.92	1609298	2609.21	260	0.889526
L123	265.079	149.032	116.047	12.6703	12.793	10866.6	1822.9	31440.3	3816.77	265	2.13717
L126	266.076	150.029	116.047	8.16422	8.20047	176866	13696.2	348580	22913.5	265	1.18119
L127	266.082	150.036	116.046	8.16422	8.20047	3420203	101863	6740606	191406	265	3.17557
L129	266.124	150.078	116.047	9.93198	9.96798	115011	53552.5	192022	105496	265	2.6955
L139	269.107	153.06	116.047	7.9514	7.90388	1972149	442997	4114936	757062	270	1.58502
L143	270.108	154.061	116.047	7.9514	7.90388	78124.4	11181.9	147430	18298.4	270	1.71711
L152	275.075	159.028	116.047	7.58338	7.5385	992745	523899	2146484	864863	275	1.62392
L165	283.129	167.082	116.047	3.744	3.7064	288863	5975.73	519456	12428.5	285	0.458174
L167	284.098	168.052	116.046	9.19075	9.23985	57717.4	27749.1	82596.6	47436.6	285	3.64412
L183	290.086	174.039	116.047	7.84377	7.80853	2635658	1013211	5259959	2341158	290	1.41882
L185	290.17	174.124	116.047	6.52892	6.32127	2071176	10638.1	6080001	25766.8	290	2.149
L186	291.049	175.002	116.047	7.57107	7.53563	339630	20727.7	494818	33699.1	290	2.50955
L189	291.089	175.042	116.047	7.83412	7.8845	243540	46497.9	419078	106620	290	1.90207
L208	300.13	184.083	116.047	6.94053	6.9112	193641	61957.2	311338	124309	300	0.97945
L222	306.059	306.059	116.046	7.90438	7.96222	448270	34328.6	1260421	92179.9	305	3.15711
L224	306.174	190.127	116.047	10.996	10.9683	277734	21475.4	564014	50621.9	305	1.01844
L236	310.673	194.625	116.049	12.6908	12.6655	33933.8	3666.57	44887	10452.3	310	4.4568
L237	311.072	195.026	116.046	8.10513	8.16765	378795	4094.88	661537	6683.36	310	4.24845
L250	315.998	199.952	116.046	4.276	4.34123	83979	1760.93	204043	4617.13	315	4.16219
L254	319.169	203.122	116.047	8.17912	8.33145	124831	59313.6	331652	164178	320	1.18552
L259	320.181	204.135	116.046	5.0665	5.13403	1214011	3789.28	3866761	7348.52	320	3.71667
L272	324.193	208.145	116.049	10.14	10.2933	137924	690.776	369796	2226.34	325	4.39409
L278	327.049	211.003	116.046	8.10513	8.17507	1409653	18510.3	2441813	40510.5	325	4.01782
L284	327.201	211.155	116.046	9.0228	9.00712	47721.2	5881.62	175003	17882.6	325	3.26704
L293	330.687	214.641	116.046	9.54008	9.52467	109706	1866.36	451622	2337.96	330	3.60128
L299	334.197	218.151	116.046	10.9473	10.9343	44668.9	593.17	75247.6	2046.88	335	2.98322
L303	335.158	219.113	116.046	13.0126	13.0023	1092501	26377.4	2427956	63530.9	335	4.97481
L315	339.202	223.155	116.046	14.8838	15.1328	255834	652.124	611836	2217.25	340	3.18186
L316	340.186	224.139	116.047	14.7338	14.6375	513196	787.235	937636	1281.17	340	2.15862
L319	341.208	225.159	116.048	14.0443	14.12	39684.4	738.058	93973.6	1858.35	340	3.00027
L320	342.014	225.967	116.047	8.17912	8.16855	1998204	20120.8	3637566	31039	340	1.19267
L325	343.713	227.666	116.046	11.5065	11.7543	797511	3130.49	1596587	10418.8	345	2.60398
L334	345.223	229.174	116.049	15.078	15.2404	625756	655.455	1229508	1845.08	345	4.61921
L345	351.166	235.12	116.046	10.0542	10.0509	8452723	987.123	17154025	2474.42	350	3.94692
L350	352.056	236.009	116.046	7.90438	7.90125	199058	58969.5	345294	121564	350	2.339
L39	228.134	112.087	116.047	8.09298	8.19805	13640	1955.55	30158.3	3666.41	230	1.00797
L42	229.154	113.107	116.046	4.9176	4.76097	27610	986.652	62264	1934.72	230	3.72549
L52	239.975	123.928	116.047	7.75815	7.78175	127328	4062.18	259167	6700.43	240	0.092924
L58	242.113	126.066	116.047	3.92808	3.95393	1023380	253085	1257190	342653	240	1.66701
L60	243.097	127.05	116.047	8.10513	8.13365	10668658	835104	18884220	1228931	245	2.91475
L62	243.134	127.087	116.047	3.52567	3.46662	233820	3317.84	448556	9070.95	245	1.68229
L64	244.101	128.054	116.047	8.21287	8.23902	1100397	27896.1	1638817	55684.3	245	1.86776
L67	245.159	129.111	116.047	10.4305	10.3711	933925	2075.17	3137834	2858.84	245	0.287199
L71	250.093	134.045	116.048	11.4831	11.5143	33335.4	565.849	75615.4	1347.93	250	1.74263
L8	203.147	87.1	116.047	9.69457	9.8779	83297.8	511.775	223688	1323.77	205	3.14165
L9	204.087	88.0393	116.047	3.85993	3.69925	918444	19244.7	2217366	25534.7	205	0.094807
L91	253.093	137.046	116.047	7.49482	7.5286	1480708	110019	3139464	171603	255	2.67828
L94	253.107	137.06	116.047	6.70157	6.73483	1923510	1356459	5221971	2570330	255	0.883587
L96	253.112	137.065	116.047	6.89788	6.84362	15115675	3002170	37582566	8761336	255	1.38518
L99	253.127	137.079	116.048	11.6765	11.536	54780.7	23575.5	281685	41130.3	255	2.9544
H1	342.015	225.967	116.048	7.19427	7.19857	646688	1919.07	1457570	4038.14	347	1.167
H106	373.244	257.197	116.047	8.11015	7.97343	1173220	529.952	2570977	1503.82	377	0.512153
H111	375.187	259.141	116.046	3.46348	3.47475	2954716	4334.51	13040390	8274.91	377	2.7431
H113	376.191	260.142	116.048	3.61067	3.47475	262672	1940.34	1488240	4677.87	377	2.45693
H129	385.162	269.113	116.048	11.8213	11.8358	403674	35995.5	895372	64953.2	387	2.42624
H13	346.161	230.113	116.047	9.83025	9.76073	143648	1608.51	328158	4570.74	347	0.384476
H154	394.197	278.149	116.048	11.1567	11.1729	1587731	1033.76	3766770	1773.22	397	2.71263
H158	397.209	281.161	116.048	3.53685	3.4795	356040	2804.47	894945	4384.52	397	0.943079
H160	399.047	283	116.047	6.75662	6.7731	168515	2819.87	315604	4424.28	397	0.812348
H168	400.206	284.16	116.046	18.1293	18.0728	837103	788.24	2329719	1765.13	397	3.33904
H180	404.251	288.203	116.048	3.32188	3.48622	1192692	114288	3106988	378493	407	2.34821
H187	406.218	290.171	116.047	11.5158	11.607	2571846	27361.9	6396835	49284.2	407	1.55433
H192	408.176	292.13	116.046	11.1571	11.1783	92075	907.746	233236	1385.28	407	2.45891
H195	408.212	292.165	116.048	13.5171	13.5353	623747	51411.2	1447171	266996	407	0.542635
H196	409.208	293.161	116.047	13.3472	13.2926	572192	2143.22	1550263	4318.72	407	0.225309
H197	409.209	293.161	116.049	13.4443	13.3168	259658	5802.69	645525	12832.8	407	3.51711
H198	409.209	293.161	116.049	13.3812	13.3266	212207	2716.15	711373	6709.97	407	2.7292
H202	410.192	294.143	116.049	12.4093	12.4277	859018	682.185	1882178	1258.7	407	4.8757
H203	411.196	295.15	116.046	15.9325	15.8791	1685307	623.692	4341076	1638.67	407	3.16705
H204	411.213	295.165	116.048	17.0797	17.026	767847	10295.1	2331670	22614.2	407	0.767379
H205	411.224	295.175	116.048	5.93855	5.95707	49750.6	3937.86	87360.5	9403.3	407	2.34394
H212	413.204	297.155	116.049	17.0532	16.857	450558	16123.5	830868	66322.3	417	3.41866
H215	414.234	298.187	116.048	10.7823	10.7301	751158	4896.69	3306405	9678.68	417	0.617522
H241	423.223	307.177	116.046	5.26037	5.35823	214180	510.878	558449	1343.29	427	2.20294
H247	426.186	310.14	116.046	11.1507	11.1005	907134	3482.07	1856612	8710.19	427	1.96958
H264	430.184	314.135	116.049	10.2849	10.2346	230970	1813.73	515946	4062.5	427	4.37803
H267	432.175	316.126	116.049	11.2964	11.3219	212705	1669.59	387512	3112.7	437	4.44023
H274	435.209	319.162	116.047	3.47208	3.42433	570418	7607.61	2384347	16603.1	437	1.06652
H297	442.217	326.169	116.048	17.2998	17.1798	2221801	1915.4	3736436	3214.21	447	0.868176
H299	443.192	327.145	116.047	9.89813	9.99998	74107.1	7530.56	160999	14139	447	1.32635
H305	444.176	328.129	116.048	14.2166	14.172	352744	799.938	637301	2201.11	447	0.536413
H32	351.131	235.082	116.049	13.0147	12.8723	179304	2381.28	439363	7108.38	347	4.86009
H34	351.166	235.119	116.047	9.23882	9.16937	5423451	1055.97	11660375	2767.93	347	0.724764
H342	459.245	343.197	116.048	10.3432	10.1524	2285130	3422.91	6098596	6920.25	457	1.8355
H350	461.272	345.224	116.049	3.47208	3.5028	802808	4201.81	2331707	8937.53	457	2.83333
H364	466.169	350.12	116.049	3.83542	3.72202	203216	3360.77	569784	14650.6	467	3.40926
H368	466.264	350.219	116.045	13.9992	14.032	60669.1	3202.68	234216	25390.1	467	4.64284
H380	470.247	354.199	116.048	17.8323	17.7922	352933	3721.89	745204	7361.25	467	1.88539
H381	470.248	354.199	116.05	17.0988	17.1313	227586	28267.4	370184	73276.1	467	4.87966
H39	353.183	237.134	116.049	9.90398	9.83703	992574	883.015	3608977	1503.41	357	4.8916
H403	482.225	366.177	116.048	4.51067	4.4751	1429225	12269.6	3149320	22693.8	487	1.31431
H415	488.236	372.188	116.049	8.33432	8.37547	245684	1380.19	726572	3988.05	487	2.91822
H421	489.759	373.711	116.048	18.185	18.2233	117059	916.944	176530	2238.19	487	1.26706
H430	493.301	377.252	116.049	16.2538	16.1504	240882	6600.04	429014	13098.1	497	3.78263
H447	500.213	384.166	116.048	13.5994	13.5673	205561	5164.53	353617	9141.96	497	0.544551
H449	500.272	384.223	116.049	14.4716	14.5112	1890226	10609.7	5262760	21528.4	497	3.77925
H45	356.145	240.098	116.047	5.16368	5.24433	132676	1355.23	275436	1909.14	357	1.12554
H451	504.278	388.231	116.047	3.54568	3.44177	3955237	3628.89	7709672	6474.53	507	0.427586
H455	509.269	393.224	116.045	15.6452	15.6161	914320	2759.17	1914311	7823.87	507	4.51288
H456	513.27	397.223	116.047	16.9543	16.781	98699	2199.21	323416	4634.78	517	0.795191
H458	513.304	397.255	116.049	20.2073	20.1817	57828.1	735.884	108284	1167.96	517	2.50538
H467	520.276	404.229	116.047	14.9133	14.8152	1030110	2474.91	3843751	5096.01	517	0.310783
H480	527.319	411.273	116.046	16.882	16.8595	333777	3505.42	875010	11996.1	527	2.76386
H483	529.297	413.251	116.046	10.582	10.4843	459577	12941.7	1429589	27940.2	527	2.33176
H491	549.255	433.208	116.046	10.0458	10.0275	767144	2364.23	1947295	5235.67	547	2.23387
H493	554.28	438.232	116.048	12.868	12.8522	102145	2466.26	286106	4094.81	557	0.697566
H57	360.189	244.141	116.048	12.924	13.0067	71295.4	4333.3	277328	7730.54	357	2.30308
H6	344.181	228.135	116.047	3.68652	3.4678	77295.6	22436	159283	42164.6	347	1.63173
H69	366.166	250.12	116.046	10.0458	9.98142	1776057	2234.59	4756205	6875.02	367	4.5338
H7	344.192	228.145	116.047	3.47208	3.47638	67683.5	14640.5	89738.8	30561.4	347	1.21873
H70	366.2	250.153	116.047	7.5076	7.44215	46738	1914.88	189695	3107.55	367	1.97993
H72	366.2	250.153	116.047	7.2073	7.3658	71115.3	1807.05	276277	4933.62	367	0.481576
H73	367.162	251.114	116.048	4.78687	4.57387	2899405	3603.18	5074781	15923.8	367	1.02871
H80	368.2	252.15	116.049	8.47833	8.48737	878575	8531.06	2250826	20643.1	367	4.63708
H84	369.166	253.117	116.049	14.1029	14.1119	581485	33920.9	1308611	77971.1	367	4.96872
H88	370.161	254.114	116.047	5.68257	5.61762	297214	690.818	812463	2236.52	367	1.18256
