# Supplementary material for: DNA Adductomics for the Biological Effect Assessment of Contaminant Exposure in Marine Sediments
Source: Environ Sci Technol. 2023 Jun 21;57(29):10591–603. doi: 10.1021/acs.est.3c00499 (PMC10373492; doi:10.1021/acs.est.3c00499)
Supplement: Supplementary file 4 — es3c00499_si_004.xlsx [file es3c00499_si_004.xlsx]

## Sheet: SMa_3
Groups Contaminated & Reference
Average squared distance = 5.02
	Group C	Group R
Variable	Av.Value	Av.Value	Av.Sq.Dist	Sq.Dist/SD	Contrib%	Cum.%
L58	0.0157	-0.0334	0.303	0.88	6.04	6.04
L129	0.0725	-0.155	0.286	0.54	5.7	11.74
L126	0.038	-0.081	0.278	0.72	5.53	17.27
L114	0.066	-0.141	0.226	0.4	4.5	21.77
L186	0.00383	-0.00817	0.226	0.55	4.5	26.27
L52	0.00956	-0.0204	0.191	0.39	3.8	30.07
L71	-0.0558	0.119	0.183	0.4	3.63	33.71
L250	0.0077	-0.0164	0.147	0.32	2.93	36.64
L189	0.0413	-0.088	0.146	0.27	2.91	39.55
L222	0.0337	-0.072	0.144	0.27	2.87	42.42
L224	-0.0329	0.0702	0.123	0.28	2.45	44.87
H70	-0.00944	0.0201	0.0844	0.76	1.68	46.55
H168	-0.0368	0.0785	0.0642	0.57	1.28	47.83
H381	-0.00769	0.0164	0.0583	0.84	1.16	48.99
H493	-0.0131	0.028	0.0559	0.97	1.11	50.11
H204	-0.0325	0.0693	0.0502	0.59	1	51.11
L152	0.00917	-0.0196	0.0468	0.6	0.93	52.04
H187	-0.0371	0.0792	0.0464	0.76	0.92	52.96
L39	0.0182	-0.0389	0.0442	0.63	0.88	53.84
H264	0.0287	-0.0612	0.0437	0.72	0.87	54.71
H342	-0.0353	0.0753	0.0437	0.65	0.87	55.58
H403	-0.0313	0.0667	0.0432	0.54	0.86	56.44
H456	-0.0214	0.0457	0.041	0.74	0.82	57.26
H368	-0.0292	0.0623	0.04	1.04	0.8	58.06
L91	-0.0101	0.0216	0.0394	0.65	0.79	58.84
H106	-0.0169	0.036	0.0393	0.75	0.78	59.62
H430	-0.00348	0.00741	0.038	0.65	0.76	60.38
H57	0.00516	-0.011	0.0373	0.78	0.74	61.12
H299	-0.00786	0.0168	0.036	0.82	0.72	61.84
H69	-0.0273	0.0582	0.0355	0.49	0.71	62.55
H197	-0.00531	0.0113	0.0354	0.79	0.71	63.25
H198	-0.00114	0.00243	0.0351	0.79	0.7	63.95
L127	0.0254	-0.0542	0.0334	0.41	0.67	64.62
L319	-0.00937	0.02	0.0323	0.76	0.64	65.26
H196	0.00203	-0.00433	0.0313	0.74	0.62	65.88
H205	-0.0178	0.0379	0.0312	0.88	0.62	66.5
H480	-0.00191	0.00407	0.0307	0.68	0.61	67.11
H364	-0.0181	0.0387	0.0306	0.57	0.61	67.72
L272	0.00836	-0.0178	0.0302	0.49	0.6	68.32
H447	-0.0163	0.0348	0.0298	0.92	0.59	68.92
H483	-0.0304	0.0649	0.0293	0.67	0.58	69.5
H458	-0.0172	0.0367	0.0289	0.72	0.58	70.08
L237	0.0283	-0.0603	0.0288	0.75	0.57	70.65
H467	0.00362	-0.00772	0.0284	0.71	0.57	71.22
H160	0.0193	-0.0411	0.027	0.89	0.54	71.75
L64	0.0243	-0.0518	0.0268	0.86	0.53	72.29
L236	-0.00341	0.00728	0.0258	0.55	0.51	72.8
L9	-0.00359	0.00767	0.0257	0.69	0.51	73.31
L8	-0.000282	0.000602	0.0257	0.66	0.51	73.82
L67	-0.00714	0.0152	0.0255	0.49	0.51	74.33
H305	0.00141	-0.003	0.0254	0.71	0.51	74.84
H421	-0.0184	0.0393	0.0254	0.7	0.51	75.34
L254	-0.0183	0.039	0.0251	0.55	0.5	75.84
H88	-0.0239	0.051	0.0251	0.51	0.5	76.34
L316	0.0114	-0.0243	0.025	0.58	0.5	76.84
L123	0.0227	-0.0484	0.0248	0.47	0.49	77.34
H13	-0.00576	0.0123	0.0248	0.49	0.49	77.83
L183	0.0236	-0.0504	0.0247	0.45	0.49	78.32
L259	0.0208	-0.0444	0.0244	0.88	0.49	78.81
H73	-0.0148	0.0315	0.0232	0.7	0.46	79.27
H6	-0.00679	0.0145	0.0231	0.65	0.46	79.73
L299	-0.0143	0.0306	0.023	0.46	0.46	80.19
